# Supplementary material for: Hygrophorus subsection Hygrophorus (Hygrophoraceae, Agaricales) in China
Source: MycoKeys. 2020 Jun 26;68:49–73. doi: 10.3897/mycokeys.68.53264 (PMC7334244; doi:10.3897/mycokeys.68.53264)
Supplement: XML Treatment for Hygrophorus brunneodiscus [file mycokeys.68.53264-treatment1.xml]

<!DOCTYPE tp:taxon-treatment
  PUBLIC "-//TaxonX//DTD Taxonomic Treatment Publishing DTD v0 20100105//EN" "tax-treatment-NSO.dtd">
<tp:taxon-treatment xmlns:tp="http://www.plazi.org/taxpub"><tp:treatment-meta><kwd-group><label>Taxon classification</label><kwd><named-content xmlns:xlink="http://www.w3.org/1999/xlink" content-type="kingdom">Fungi</named-content></kwd><kwd><named-content xmlns:xlink="http://www.w3.org/1999/xlink" content-type="order">Agaricales</named-content></kwd><kwd><named-content xmlns:xlink="http://www.w3.org/1999/xlink" content-type="family">Hygrophoraceae</named-content></kwd></kwd-group><mixed-citation publication-type="journal"><person-group><name><surname>Wang</surname><given-names>Chao-Qun</given-names></name><name><surname>Li</surname><given-names>Tai-Hui</given-names></name><name><surname>Zhang</surname><given-names>Ming</given-names></name><name><surname>He</surname><given-names>Xiao-Lan</given-names></name><name><surname>Qin</surname><given-names>Wei-Qiang</given-names></name><name><surname>Liu</surname><given-names>Tie-Zhi</given-names></name><name><surname>Zeng</surname><given-names>Nian-Kai</given-names></name><name><surname>Wang</surname><given-names>Xiang-Hua</given-names></name><name><surname>Liu</surname><given-names>Jian-Wei</given-names></name><name><surname>Wei</surname><given-names>Tie-Zheng</given-names></name><name><surname>Xu</surname><given-names>Jiang</given-names></name><name><surname>Li</surname><given-names>Yue-Qiu</given-names></name><name><surname>Shen</surname><given-names>Ya-Heng</given-names></name></person-group><article-title><italic><tp:taxon-name><tp:taxon-name-part taxon-name-part-type="genus" reg="Hygrophorus">Hygrophorus</tp:taxon-name-part></tp:taxon-name></italic> subsection <italic><tp:taxon-name><tp:taxon-name-part taxon-name-part-type="genus" reg="Hygrophorus"/><tp:taxon-name-part taxon-name-part-type="subsection" reg="Hygrophorus">Hygrophorus</tp:taxon-name-part></tp:taxon-name></italic> (<tp:taxon-name><tp:taxon-name-part taxon-name-part-type="family">Hygrophoraceae</tp:taxon-name-part></tp:taxon-name>, <tp:taxon-name><tp:taxon-name-part taxon-name-part-type="order">Agaricales</tp:taxon-name-part></tp:taxon-name>) in China</article-title><source>MycoKeys</source><day>26</day><month>6</month><year>2020</year><volume>68</volume><fpage>49</fpage><lpage>73</lpage><pub-id pub-id-type="doi">10.3897/mycokeys.68.53264</pub-id></mixed-citation></tp:treatment-meta><tp:nomenclature><tp:taxon-name><object-id xmlns:xlink="http://www.w3.org/1999/xlink" content-type="arpha" xlink:type="simple">BF3EE9CE-E372-5912-8ACC-2DBB84DEC9A2</object-id>
              <tp:taxon-name-part taxon-name-part-type="genus" reg="Hygrophorus">Hygrophorus</tp:taxon-name-part>
              <tp:taxon-name-part taxon-name-part-type="species" reg="brunneodiscus">brunneodiscus</tp:taxon-name-part>
              
            </tp:taxon-name><tp:taxon-authority>C.Q. Wang &amp; T.H. Li</tp:taxon-authority><tp:taxon-status xmlns:xlink="http://www.w3.org/1999/xlink" xlink:type="simple">sp. nov.</tp:taxon-status><xref ref-type="fig" rid="F3">Figure 3</xref></tp:nomenclature><tp:treatment-sec sec-type="Typification" id="SECID0EIIAG"><title>Typification.</title><p>China, Hunan Province, Zhangjiajie City, Zhangjiajie Campus of Jishou University, on the ground of a forest dominated by <italic><tp:taxon-name><tp:taxon-name-part taxon-name-part-type="genus" reg="Quercus">Quercus</tp:taxon-name-part> <tp:taxon-name-part taxon-name-part-type="species" reg="fabri">fabri</tp:taxon-name-part></tp:taxon-name></italic> and <italic><tp:taxon-name><tp:taxon-name-part taxon-name-part-type="genus" reg="Quercus">Q.</tp:taxon-name-part> <tp:taxon-name-part taxon-name-part-type="species" reg="serrata">serrata</tp:taxon-name-part></tp:taxon-name></italic>, elev. ca. 220 m, <named-content xmlns:xlink="http://www.w3.org/1999/xlink" content-type="dwc:verbatimCoordinates" xlink:type="simple"><named-content content-type="geo-json" specific-use="{&#34;type&#34;:&#34;Point&#34;,&#34;coordinates&#34;:[110.461667,29.140000]}" id="NCID0EHJAG" xlink:type="simple">29°8'24"N, 110°27'42"E</named-content></named-content>, 26 May 2019, W.Q. Qin (GDGM73213, Holotype!), <abbrev xmlns:xlink="http://www.w3.org/1999/xlink" xlink:title="internal transcribed spacer" id="ABBRID0EMJAG" xlink:type="simple">ITS</abbrev><ext-link xmlns:xlink="http://www.w3.org/1999/xlink" ext-link-type="gen" xlink:href="MN378318" xlink:type="simple">MN378318</ext-link>.</p></tp:treatment-sec><tp:treatment-sec sec-type="etymology" id="SECID0EQJAG"><title>Etymology.</title><p>“<italic>brunneo</italic>-”: brown, “-<italic>discus</italic>”: pileus disc. The species epithet “<italic><tp:taxon-name><tp:taxon-name-part taxon-name-part-type="genus" reg="Hygrophorus"/><tp:taxon-name-part taxon-name-part-type="species" reg="brunneodiscus">brunneodiscus</tp:taxon-name-part></tp:taxon-name></italic>” (Lat.) refers to the brown pileus disc of this new taxon.</p></tp:treatment-sec><tp:treatment-sec sec-type="diagnosis" id="SECID0EEKAG"><title>Diagnosis.</title><p><italic><tp:taxon-name><tp:taxon-name-part taxon-name-part-type="genus" reg="Hygrophorus">Hygrophorus</tp:taxon-name-part> <tp:taxon-name-part taxon-name-part-type="species" reg="brunneodiscus">brunneodiscus</tp:taxon-name-part></tp:taxon-name></italic> differs from <italic><tp:taxon-name><tp:taxon-name-part taxon-name-part-type="genus" reg="Hygrophorus">H.</tp:taxon-name-part> <tp:taxon-name-part taxon-name-part-type="species" reg="cossus">cossus</tp:taxon-name-part></tp:taxon-name></italic> by the smaller pileus (20–50 mm broad), brownish pileus disc, thinner stipe (4–7 mm wide) and the shorter basidia (32–48 µm long); differs from <italic><tp:taxon-name><tp:taxon-name-part taxon-name-part-type="genus" reg="Hygrophorus">H.</tp:taxon-name-part> <tp:taxon-name-part taxon-name-part-type="species" reg="fuscopapillatus">fuscopapillatus</tp:taxon-name-part></tp:taxon-name></italic> and <italic><tp:taxon-name><tp:taxon-name-part taxon-name-part-type="genus" reg="Hygrophorus">H.</tp:taxon-name-part> <tp:taxon-name-part taxon-name-part-type="species" reg="griseodiscus">griseodiscus</tp:taxon-name-part></tp:taxon-name></italic> by the low elevation distribution and brown pileus disc.</p><fig id="F3" position="float" orientation="portrait"><object-id xmlns:xlink="http://www.w3.org/1999/xlink" content-type="doi" xlink:type="simple">10.3897/mycokeys.68.53264.figure3</object-id><object-id xmlns:xlink="http://www.w3.org/1999/xlink" content-type="arpha" xlink:type="simple">7F941EA4-EDE3-5CCF-A268-2E04933B6242</object-id><label>Figure 3.</label><caption><p><italic><tp:taxon-name><tp:taxon-name-part taxon-name-part-type="genus" reg="Hygrophorus">Hygrophorus</tp:taxon-name-part> <tp:taxon-name-part taxon-name-part-type="species" reg="brunneodiscus">brunneodiscus</tp:taxon-name-part></tp:taxon-name></italic>. <bold>a, b</bold> Basidiomata (GDGM73213, Holotype) <bold>c, d</bold> Basidiomata (GDGM75489) <bold>e</bold> Basidiospores (GDGM73213) <bold>f</bold> Basidia (GDGM73213) <bold>g</bold> Elements of pileipellis (GDGM73213). Scale bars: 2 cm (<bold>a–d</bold>).</p></caption><graphic xmlns:xlink="http://www.w3.org/1999/xlink" xlink:href="mycokeys-68-049-g003.jpg" position="float" orientation="portrait" xlink:type="simple" id="oo_425720.jpg"><uri content-type="original_file" xlink:type="simple">https://binary.pensoft.net/fig/425720</uri></graphic></fig></tp:treatment-sec><tp:treatment-sec sec-type="description" id="SECID0E1MAG"><title>Description.</title><p><italic>Pileus</italic> 20–50 mm broad, hemispherical or conical with a slightly involute or slightly revolute margin when young, becoming convex with an expanded margin when mature, whitish to brownish as a whole, brownish-orange, light brown, yellowish-brown (5C4–5, 5D4–5, 5E5–8) at the disc (about one fourth part of the radius from the centre to the margin), becoming paler to greyish-yellow (4B3–4), greyish-white (4B1) or whitish outwards and white at the margin or with a white marginal zone of 1–2 mm wide, viscid, covered with a glutinous layer of transparent materials when wet. <italic>Lamellae</italic> short decurrent to decurrent, white, waxy, with 36–40 complete lamellae and 1–3 lamellulae between two complete lamellae; lamella edge concolorous, entire. <italic>Stipe</italic> 40–90 × 4–7 mm, cylindrical, hollow, nearly equal to slightly thinner at apex and tapering towards the base; pale yellow to greyish-yellow (4A3, 4B3), white to yellowish-white (4A2) at apex, sometimes white at base; sticky, covered with a layer of transparent materials when wet, easily-sticking debris on the slime layer, usually fibrillose or with scattered white fibrillose dots at apex. <italic>Context</italic> thin, white to light brown, with slight fishy odour.</p><p><italic>Basidiospores</italic> (6.5)7–9(9.5) × 4–5.5(6) μm [mean length = 7.6 µm, mean width = 4.6 µm], Q = (1.3)1.4–2(2.1), Qm = 1.68, ellipsoid to oblong, smooth. <italic>Basidia</italic> 32–48 × 6–8.5 µm, Q = 4.1–6.6, Qm = 5.3, clavate, thin-walled, 4-spored, with sterigmata 5.5–7(9) µm long. <italic>Pileipellis</italic> an ixotrichoderm, composed of septate cylindrical hyphae, covered with a gelatinous layer; hyphae thin-walled, 2.5–5 μm wide, slightly yellowish and glutinous in <abbrev xmlns:xlink="http://www.w3.org/1999/xlink" xlink:title="potassium hydroxide" id="ABBRID0EQNAG" xlink:type="simple">KOH</abbrev>. <italic>Hymenophoral trama</italic> divergent, composed of septate, thin-walled and cylindrical hyphae; hyphal cells 45–70 × 6–10 μm, hyaline. <italic>Clamp connections</italic> present.</p></tp:treatment-sec><tp:treatment-sec sec-type="distribution" id="SECID0EYNAG"><title>Habit, habitat and distribution.</title><p>Solitary to scattered, on the ground of subtropical broad-leaf forest dominated by <italic><tp:taxon-name><tp:taxon-name-part taxon-name-part-type="genus" reg="Quercus">Quercus</tp:taxon-name-part></tp:taxon-name></italic>, so far only known from Hunan Province in South Central China.</p></tp:treatment-sec><tp:treatment-sec sec-type="material" id="SECID0EFOAG"><title>Additional specimens examined.</title><p>China, Hunan Province, Zhangjiajie City, Zhangjiajie Campus of Jishou University, 26 October 2018, W.Q. Qin (GDGM75489); ibidem, 30 June 2019, W.Q. Qin (GDGM76934).</p></tp:treatment-sec><tp:treatment-sec sec-type="remarks" id="SECID0EKOAG"><title>Remarks.</title><p><italic><tp:taxon-name><tp:taxon-name-part taxon-name-part-type="genus" reg="Hygrophorus">Hygrophorus</tp:taxon-name-part> <tp:taxon-name-part taxon-name-part-type="species" reg="brunneodiscus">brunneodiscus</tp:taxon-name-part></tp:taxon-name></italic> is characterised by its brown tint on pileus disc, sticky pileus and stipe surface, basidiospores (6.5)7–9(9.5) × 4–5.5(6) μm, basidia 32–48 × 6–8.5 µm and subtropical and low elevation distribution.</p><p><italic><tp:taxon-name><tp:taxon-name-part taxon-name-part-type="genus" reg="Hygrophorus">Hygrophorus</tp:taxon-name-part> <tp:taxon-name-part taxon-name-part-type="species" reg="brunneodiscus">brunneodiscus</tp:taxon-name-part></tp:taxon-name></italic> can be easily recognised within subsect. <tp:taxon-name><tp:taxon-name-part taxon-name-part-type="genus" reg="Hygrophorus"/><tp:taxon-name-part taxon-name-part-type="subsection" reg="Hygrophorus">Hygrophorus</tp:taxon-name-part></tp:taxon-name> for its brownish colour on the pileus disc. Apart from that, <italic><tp:taxon-name><tp:taxon-name-part taxon-name-part-type="genus" reg="Hygrophorus">H.</tp:taxon-name-part> <tp:taxon-name-part taxon-name-part-type="species" reg="cossus">cossus</tp:taxon-name-part></tp:taxon-name></italic> differs from <italic><tp:taxon-name><tp:taxon-name-part taxon-name-part-type="genus" reg="Hygrophorus">H.</tp:taxon-name-part> <tp:taxon-name-part taxon-name-part-type="species" reg="brunneodiscus">brunneodiscus</tp:taxon-name-part></tp:taxon-name></italic> by having pale ochraceous grey colour at the pileus centre and more slender basidia (48–60 × 7–8.5 μm) (<xref ref-type="bibr" rid="B11">Larsson and Jacobsson 2004</xref>). <italic><tp:taxon-name><tp:taxon-name-part taxon-name-part-type="genus" reg="Hygrophorus">Hygrophorus</tp:taxon-name-part> <tp:taxon-name-part taxon-name-part-type="species" reg="discoxanthus">discoxanthus</tp:taxon-name-part></tp:taxon-name></italic> differs in the pure white mature basidiomata as young, rusty-brown pileus margin and discolouration of rusty brown at the lamellar edge and different host-association (with <italic><tp:taxon-name><tp:taxon-name-part taxon-name-part-type="genus" reg="Fagus">Fagus</tp:taxon-name-part></tp:taxon-name></italic>) (<xref ref-type="bibr" rid="B2">Candusso 1997</xref>, <xref ref-type="bibr" rid="B11">Larsson and Jacobsson 2004</xref>). <italic><tp:taxon-name><tp:taxon-name-part taxon-name-part-type="genus" reg="Hygrophorus">Hygrophorus</tp:taxon-name-part> <tp:taxon-name-part taxon-name-part-type="species" reg="eburneus">eburneus</tp:taxon-name-part></tp:taxon-name></italic> differs from it by having more carnose pileus and thicker stipe (4–10 mm wide), forming an ectomycorrhizal relationship with <italic><tp:taxon-name><tp:taxon-name-part taxon-name-part-type="genus" reg="Fagus">Fagus</tp:taxon-name-part></tp:taxon-name></italic> (<xref ref-type="bibr" rid="B11">Larsson and Jacobsson 2004</xref>). <italic><tp:taxon-name><tp:taxon-name-part taxon-name-part-type="genus" reg="Hygrophorus">Hygrophorus</tp:taxon-name-part> <tp:taxon-name-part taxon-name-part-type="species" reg="hedrychii">hedrychii</tp:taxon-name-part></tp:taxon-name></italic> differs from it by having larger and more robust fruit-bodies (pileus 30–80 mm in diam. and stipe 5–10 mm in width), forming an ectomycorrhizal relationship with <italic><tp:taxon-name><tp:taxon-name-part taxon-name-part-type="genus" reg="Betula">Betula</tp:taxon-name-part></tp:taxon-name></italic> (<xref ref-type="bibr" rid="B11">Larsson and Jacobsson 2004</xref>, <xref ref-type="bibr" rid="B3">Campo 2015</xref>). <italic><tp:taxon-name><tp:taxon-name-part taxon-name-part-type="genus" reg="Hygrophorus">Hygrophorus</tp:taxon-name-part> <tp:taxon-name-part taxon-name-part-type="species" reg="scabrellus">scabrellus</tp:taxon-name-part></tp:taxon-name></italic> differs from it by owning smaller (24–28 mm in diam.) and off-white with dark green colour pileus, smaller basidiospores (mean length = 6.5 µm, mean width = 3.84 µm) and distribution in temperate forests under <italic><tp:taxon-name><tp:taxon-name-part taxon-name-part-type="genus" reg="Quercus">Quercus</tp:taxon-name-part></tp:taxon-name></italic> trees (<xref ref-type="bibr" rid="B19">Naseer et al. 2019</xref>).</p></tp:treatment-sec><ref-list><ref id="B11"><mixed-citation xmlns:xlink="http://www.w3.org/1999/xlink" xlink:type="simple"><person-group><name name-style="western"><surname>Larsson</surname><given-names>E</given-names></name><name name-style="western"><surname>Jacobsson</surname><given-names>S</given-names></name></person-group> (<year>2004</year>) <article-title>Controversy over <italic><tp:taxon-name><tp:taxon-name-part taxon-name-part-type="genus">Hygrophorus</tp:taxon-name-part> <tp:taxon-name-part taxon-name-part-type="species">cossus</tp:taxon-name-part></tp:taxon-name></italic> settled using ITS sequence data from 200 year-old type material.</article-title><source>Mycological Research</source><volume>108</volume>: <fpage>781</fpage>–<lpage>786</lpage>. <ext-link xlink:type="simple" ext-link-type="doi" xlink:href="10.1017/S0953756204000310">https://doi.org/10.1017/S0953756204000310</ext-link></mixed-citation></ref><ref id="B2"><mixed-citation xmlns:xlink="http://www.w3.org/1999/xlink" xlink:type="simple"><person-group><name name-style="western"><surname>Candusso</surname><given-names>M</given-names></name></person-group> (<year>1997</year>) <italic><tp:taxon-name><tp:taxon-name-part taxon-name-part-type="genus">Hygrophorus</tp:taxon-name-part></tp:taxon-name></italic> s.l., <tp:taxon-name><tp:taxon-name-part taxon-name-part-type="kingdom">Fungi</tp:taxon-name-part></tp:taxon-name> Europaei 6. Alassio, 1–748.</mixed-citation></ref><ref id="B3"><mixed-citation xmlns:xlink="http://www.w3.org/1999/xlink" xlink:type="simple"><person-group><name name-style="western"><surname>Campo</surname><given-names>E</given-names></name></person-group> (<year>2015</year>) <italic><tp:taxon-name><tp:taxon-name-part taxon-name-part-type="genus">Hygrophorus</tp:taxon-name-part></tp:taxon-name></italic>, <italic><tp:taxon-name><tp:taxon-name-part taxon-name-part-type="genus">Hygrocybe</tp:taxon-name-part></tp:taxon-name></italic> e <italic><tp:taxon-name><tp:taxon-name-part taxon-name-part-type="genus">Cuphophyllus</tp:taxon-name-part></tp:taxon-name></italic> del Friuli Venezia Giulia. Gruppo Mycologico Sacilese, 1–181.</mixed-citation></ref><ref id="B19"><mixed-citation xmlns:xlink="http://www.w3.org/1999/xlink" xlink:type="simple"><person-group><name name-style="western"><surname>Naseer</surname><given-names>A</given-names></name><name name-style="western"><surname>Khalid</surname><given-names>AN</given-names></name><name name-style="western"><surname>Healy</surname><given-names>R</given-names></name><name name-style="western"><surname>Smith</surname><given-names>ME</given-names></name></person-group> (<year>2019</year>) <article-title>Two new species of <italic><tp:taxon-name><tp:taxon-name-part taxon-name-part-type="genus">Hygrophorus</tp:taxon-name-part></tp:taxon-name></italic> from temperate Himalayan Oak forests of Pakistan.</article-title><source>MycoKeys</source><volume>56</volume>: <fpage>33</fpage>–<lpage>47</lpage>. <ext-link xlink:type="simple" ext-link-type="doi" xlink:href="10.3897/mycokeys.56.30280">https://doi.org/10.3897/mycokeys.56.30280</ext-link></mixed-citation></ref></ref-list></tp:taxon-treatment>
