# Supplementary material for: Hygrophorus subsection Hygrophorus (Hygrophoraceae, Agaricales) in China
Source: MycoKeys. 2020 Jun 26;68:49–73. doi: 10.3897/mycokeys.68.53264 (PMC7334244; doi:10.3897/mycokeys.68.53264)
Supplement: XML Treatment for Hygrophorus fuscopapillatus [file mycokeys.68.53264-treatment2.xml]

<!DOCTYPE tp:taxon-treatment
  PUBLIC "-//TaxonX//DTD Taxonomic Treatment Publishing DTD v0 20100105//EN" "tax-treatment-NSO.dtd">
<tp:taxon-treatment xmlns:tp="http://www.plazi.org/taxpub"><tp:treatment-meta><kwd-group><label>Taxon classification</label><kwd><named-content xmlns:xlink="http://www.w3.org/1999/xlink" content-type="kingdom">Fungi</named-content></kwd><kwd><named-content xmlns:xlink="http://www.w3.org/1999/xlink" content-type="order">Agaricales</named-content></kwd><kwd><named-content xmlns:xlink="http://www.w3.org/1999/xlink" content-type="family">Hygrophoraceae</named-content></kwd></kwd-group><mixed-citation publication-type="journal"><person-group><name><surname>Wang</surname><given-names>Chao-Qun</given-names></name><name><surname>Li</surname><given-names>Tai-Hui</given-names></name><name><surname>Zhang</surname><given-names>Ming</given-names></name><name><surname>He</surname><given-names>Xiao-Lan</given-names></name><name><surname>Qin</surname><given-names>Wei-Qiang</given-names></name><name><surname>Liu</surname><given-names>Tie-Zhi</given-names></name><name><surname>Zeng</surname><given-names>Nian-Kai</given-names></name><name><surname>Wang</surname><given-names>Xiang-Hua</given-names></name><name><surname>Liu</surname><given-names>Jian-Wei</given-names></name><name><surname>Wei</surname><given-names>Tie-Zheng</given-names></name><name><surname>Xu</surname><given-names>Jiang</given-names></name><name><surname>Li</surname><given-names>Yue-Qiu</given-names></name><name><surname>Shen</surname><given-names>Ya-Heng</given-names></name></person-group><article-title><italic><tp:taxon-name><tp:taxon-name-part taxon-name-part-type="genus" reg="Hygrophorus">Hygrophorus</tp:taxon-name-part></tp:taxon-name></italic> subsection <italic><tp:taxon-name><tp:taxon-name-part taxon-name-part-type="genus" reg="Hygrophorus"/><tp:taxon-name-part taxon-name-part-type="subsection" reg="Hygrophorus">Hygrophorus</tp:taxon-name-part></tp:taxon-name></italic> (<tp:taxon-name><tp:taxon-name-part taxon-name-part-type="family">Hygrophoraceae</tp:taxon-name-part></tp:taxon-name>, <tp:taxon-name><tp:taxon-name-part taxon-name-part-type="order">Agaricales</tp:taxon-name-part></tp:taxon-name>) in China</article-title><source>MycoKeys</source><day>26</day><month>6</month><year>2020</year><volume>68</volume><fpage>49</fpage><lpage>73</lpage><pub-id pub-id-type="doi">10.3897/mycokeys.68.53264</pub-id></mixed-citation></tp:treatment-meta><tp:nomenclature><tp:taxon-name><object-id xmlns:xlink="http://www.w3.org/1999/xlink" content-type="arpha" xlink:type="simple">1E2DEEE9-2C05-59CB-AECB-474DCF4D6EC4</object-id>
              <tp:taxon-name-part taxon-name-part-type="genus" reg="Hygrophorus">Hygrophorus</tp:taxon-name-part>
              <tp:taxon-name-part taxon-name-part-type="species" reg="fuscopapillatus">fuscopapillatus</tp:taxon-name-part>

            </tp:taxon-name><tp:taxon-authority>C.Q. Wang &amp; T.H. Li</tp:taxon-authority><tp:taxon-status xmlns:xlink="http://www.w3.org/1999/xlink" xlink:type="simple">sp. nov.</tp:taxon-status><xref ref-type="fig" rid="F4">Figure 4</xref></tp:nomenclature><tp:treatment-sec sec-type="Typification" id="SECID0EXUAG"><title>Typification.</title><p>China, Sichuan Province, Panzhihua City, Yanbian County, Gesala Ecotourism Area, elev. ca. 2900 m, <named-content xmlns:xlink="http://www.w3.org/1999/xlink" content-type="dwc:verbatimCoordinates" xlink:type="simple"><named-content content-type="geo-json" specific-use="{&#34;type&#34;:&#34;Point&#34;,&#34;coordinates&#34;:[101.192500,27.136111]}" id="NCID0EAVAG" xlink:type="simple">27°08'10"N, 101°11'33"E</named-content></named-content>, 25 August 2013, M. Zhang &amp; C.Q. Wang (GDGM44412, Holotype!), <abbrev xmlns:xlink="http://www.w3.org/1999/xlink" xlink:title="internal transcribed spacer" id="ABBRID0EFVAG" xlink:type="simple">ITS</abbrev><ext-link xmlns:xlink="http://www.w3.org/1999/xlink" ext-link-type="gen" xlink:href="MN378337" xlink:type="simple">MN378337</ext-link>.</p></tp:treatment-sec><tp:treatment-sec sec-type="etymology" id="SECID0EJVAG"><title>Etymology.</title><p>“<italic>fusco</italic>-”: dark brown, “-<italic>papillatus</italic>”: papillate. The species epithet “<italic>fuscopalillatus</italic>” (Lat.) refers to the dark brown or grey brown papilla on the pileus of the new species.</p></tp:treatment-sec><tp:treatment-sec sec-type="diagnosis" id="SECID0EVVAG"><title>Diagnosis.</title><p>Differs from <italic><tp:taxon-name><tp:taxon-name-part taxon-name-part-type="genus" reg="Hygrophorus">H.</tp:taxon-name-part> <tp:taxon-name-part taxon-name-part-type="species" reg="griseodiscus">griseodiscus</tp:taxon-name-part></tp:taxon-name></italic> by the host association with <tp:taxon-name><tp:taxon-name-part taxon-name-part-type="family">Fagaceae</tp:taxon-name-part></tp:taxon-name>, solitary habit, adnate to subdecurrent lamellae and slightly smaller basidispores measuring (6)7–9.5(10) × (4)4.5–5.5(6) µm. The <abbrev xmlns:xlink="http://www.w3.org/1999/xlink" xlink:title="internal transcribed spacer" id="ABBRID0ELWAG" xlink:type="simple">ITS</abbrev> sequence is 95% similar to <italic><tp:taxon-name><tp:taxon-name-part taxon-name-part-type="genus" reg="Hygrophorus">H.</tp:taxon-name-part> <tp:taxon-name-part taxon-name-part-type="species" reg="griseodiscus">griseodiscus</tp:taxon-name-part></tp:taxon-name></italic>.</p><fig id="F4" position="float" orientation="portrait"><object-id xmlns:xlink="http://www.w3.org/1999/xlink" content-type="doi" xlink:type="simple">10.3897/mycokeys.68.53264.figure4</object-id><object-id xmlns:xlink="http://www.w3.org/1999/xlink" content-type="arpha" xlink:type="simple">F820F994-CBC1-55C4-82EE-E65443E303EB</object-id><label>Figure 4.</label><caption><p><italic><tp:taxon-name><tp:taxon-name-part taxon-name-part-type="genus" reg="Hygrophorus">Hygrophorus</tp:taxon-name-part> <tp:taxon-name-part taxon-name-part-type="species" reg="fuscopapillatus">fuscopapillatus</tp:taxon-name-part></tp:taxon-name></italic>. <bold>a, b</bold> Basidiomata (GDGM44412, Holotype) <bold>c, d</bold> Basidiospores Basidiomata (LJW1858) <bold>e, f</bold> Basidiospores and Basidia (XHW6609) <bold>g, h</bold> Basidiospores and Basidia (GDGM44412) <bold>i, j</bold> Basidiospores and Basidia (LJW1858). Scale bars: 2 cm (<bold>a–f</bold>).</p></caption><graphic xmlns:xlink="http://www.w3.org/1999/xlink" xlink:href="mycokeys-68-049-g004.jpg" position="float" orientation="portrait" xlink:type="simple" id="oo_425721.jpg"><uri content-type="original_file" xlink:type="simple">https://binary.pensoft.net/fig/425721</uri></graphic></fig></tp:treatment-sec><tp:treatment-sec sec-type="description" id="SECID0E5XAG"><title>Description.</title><p><italic>Pileus</italic> 20–30 mm broad, convex to hemispherical when young, applanate to plano-concave when mature, with a papilla or small umbo in the centre, white to pale grey (1B1), grey or brownish-grey to olive brown (4E2–3,4F1–3) at papilla, gradually becoming lighter from centre to margin, white to pale grey (1B1) at margin, glutinous when wet; margin even, occasionally split. <italic>Lamellae</italic> adnate to subdecurrent, white, thick, with 30–36 complete lamellae per pileus and 1–3 lamellulae between two entire lamellae. <italic>Stipe</italic> 40–60 × 4–5 mm, cylindrical, white to yellowish-grey (4B2), covered by a glutinous layer. <italic>Context</italic> thin, whitish.</p><p><italic>Basidiospores</italic> (6)7–9.5(10) × (4)4.5–5.5(6) µm [mean length = 8.2 µm, mean width = 5 µm], Q =1.3–1.9, Qm =1.65, broadly ellipsoid, ellipsoid to oblong, smooth, hyaline. <italic>Basidia</italic> (32)35–46(48) × (6)6.5–8.5(9) µm, Q = 4.4–6.8, Qm = 5.5, clavate, thin-walled, 4-spored, with sterigmata 5–7.5 µm long. <italic>Pileipellis</italic> an ixotrichoderm, composed of septate and thin-walled cylindrical hyphae, covered with a gelatinous layer; hyphal cells 3–5 μm broad. <italic>Hymenophoral trama</italic> divergent, composed of septate, thin-walled and cylindrical hyphae; hyphal elements 13–31.5 μm broad. <italic>Clamp connections</italic> present.</p></tp:treatment-sec><tp:treatment-sec sec-type="distribution" id="SECID0EYYAG"><title>Habit, habitat and distribution.</title><p>Solitary, on the ground of <tp:taxon-name><tp:taxon-name-part taxon-name-part-type="family">Fagaceae</tp:taxon-name-part></tp:taxon-name>-dominated forests, so far only known from Sichuan and Yunnan provinces in Southwest China.</p></tp:treatment-sec><tp:treatment-sec sec-type="material" id="SECID0EDZAG"><title>Additional specimens examined.</title><p>China, Yunnan Province, Yulong County, Jade Dragon Snow Mountain, Lijiang Alpine Botanic Garden, on the ground of <italic><tp:taxon-name><tp:taxon-name-part taxon-name-part-type="genus" reg="Quercus">Quercus</tp:taxon-name-part> <tp:taxon-name-part taxon-name-part-type="species" reg="pannosa">pannosa</tp:taxon-name-part></tp:taxon-name></italic> dominated forest, elev. ca. 3267 m, <named-content xmlns:xlink="http://www.w3.org/1999/xlink" content-type="dwc:verbatimCoordinates" xlink:type="simple"><named-content content-type="geo-json" specific-use="{&#34;type&#34;:&#34;Point&#34;,&#34;coordinates&#34;:[100.181111,27.000556]}" id="NCID0EXZAG" xlink:type="simple">27°00'02"N, 100°10'52"E</named-content></named-content>, 31 August 2019, J.W. Liu (LJW1858); Binchuan County, Jizushan, on the ground of <italic><tp:taxon-name><tp:taxon-name-part taxon-name-part-type="genus" reg="Castanopsis">Castanopsis</tp:taxon-name-part></tp:taxon-name></italic> and <italic><tp:taxon-name><tp:taxon-name-part taxon-name-part-type="genus" reg="Lithocarpus">Lithocarpus</tp:taxon-name-part></tp:taxon-name></italic> dominated forest, elev. ca. 2853 m, <named-content xmlns:xlink="http://www.w3.org/1999/xlink" content-type="dwc:verbatimCoordinates" xlink:type="simple"><named-content content-type="geo-json" specific-use="{&#34;type&#34;:&#34;Point&#34;,&#34;coordinates&#34;:[100.360833,25.968333]}" id="NCID0EN1AG" xlink:type="simple">25°58'06"N, 100°21'39"E</named-content></named-content>, 18 September 2019, X.H. Wang (XHW6609).</p></tp:treatment-sec><tp:treatment-sec sec-type="remarks" id="SECID0ES1AG"><title>Remarks.</title><p><italic><tp:taxon-name><tp:taxon-name-part taxon-name-part-type="genus" reg="Hygrophorus">Hygrophorus</tp:taxon-name-part> <tp:taxon-name-part taxon-name-part-type="species" reg="fuscopapillatus">fuscopapillatus</tp:taxon-name-part></tp:taxon-name></italic> is distinguished by the solitary basidiomes, the brownish-grey to olive brown papilla in the pileus centre, the broadly ellipsoid, ellipsoid to oblong basidiospores measuring (6)7–9.5(10) × (4)4.5–5.5(6) µm.</p><p>Amongst the members of subsect. <tp:taxon-name><tp:taxon-name-part taxon-name-part-type="genus" reg="Hygrophorus"/><tp:taxon-name-part taxon-name-part-type="subsection" reg="Hygrophours">Hygrophours</tp:taxon-name-part></tp:taxon-name>, <italic><tp:taxon-name><tp:taxon-name-part taxon-name-part-type="genus" reg="Hygrophorus">H.</tp:taxon-name-part> <tp:taxon-name-part taxon-name-part-type="species" reg="griseodiscus">griseodiscus</tp:taxon-name-part></tp:taxon-name></italic> closely resembles <italic><tp:taxon-name><tp:taxon-name-part taxon-name-part-type="genus" reg="Hygrophorus">H.</tp:taxon-name-part> <tp:taxon-name-part taxon-name-part-type="species" reg="fuscopapillatus">fuscopapillatus</tp:taxon-name-part></tp:taxon-name></italic>; however, <italic><tp:taxon-name><tp:taxon-name-part taxon-name-part-type="genus" reg="Hygrophorus">H.</tp:taxon-name-part> <tp:taxon-name-part taxon-name-part-type="species" reg="griseodiscus">griseodiscus</tp:taxon-name-part></tp:taxon-name></italic> differs from <italic><tp:taxon-name><tp:taxon-name-part taxon-name-part-type="genus" reg="Hygrophorus">H.</tp:taxon-name-part> <tp:taxon-name-part taxon-name-part-type="species" reg="fuscopapillatus">fuscopapillatus</tp:taxon-name-part></tp:taxon-name></italic> by the host association with <tp:taxon-name><tp:taxon-name-part taxon-name-part-type="family">Pinaceae</tp:taxon-name-part></tp:taxon-name>, the larger pileus (2–4.5 cm broad), the emarginate lamellae with decurrent tooth, the larger basidispores measuring (7)8–10(10.5) × (4)4.5–6(6.5) µm and the broader basidia (7–11 mm broad). In addition, <italic><tp:taxon-name><tp:taxon-name-part taxon-name-part-type="genus" reg="Hygrophorus">H.</tp:taxon-name-part> <tp:taxon-name-part taxon-name-part-type="species" reg="brunneodiscus">brunneodiscus</tp:taxon-name-part></tp:taxon-name></italic> is distinguished from <italic><tp:taxon-name><tp:taxon-name-part taxon-name-part-type="genus" reg="Hygrophorus">H.</tp:taxon-name-part> <tp:taxon-name-part taxon-name-part-type="species" reg="fuscopapillatus">fuscopapillatus</tp:taxon-name-part></tp:taxon-name></italic> by the broader pileus (2–5 cm in diam.) and the brownish pileus disc. <italic><tp:taxon-name><tp:taxon-name-part taxon-name-part-type="genus" reg="Hygrophorus">Hygrophorus</tp:taxon-name-part> <tp:taxon-name-part taxon-name-part-type="species" reg="cossus">cossus</tp:taxon-name-part></tp:taxon-name></italic> is separated by the larger pileus (3–9 cm in diam.), greyish-white lamellae with a cream yellow tint and a thicker stipe (0.6–2 cm broad) (<xref ref-type="bibr" rid="B11">Larsson and Jacobsson 2004</xref>). <italic><tp:taxon-name><tp:taxon-name-part taxon-name-part-type="genus" reg="Hygrophorus">Hygrophorus</tp:taxon-name-part> <tp:taxon-name-part taxon-name-part-type="species" reg="discoxanthus">discoxanthus</tp:taxon-name-part></tp:taxon-name></italic> differs by the rusty brown lamellae when mature and the wider stipe (up to 1.2 cm broad); <italic><tp:taxon-name><tp:taxon-name-part taxon-name-part-type="genus" reg="Hygrophorus">H.</tp:taxon-name-part> <tp:taxon-name-part taxon-name-part-type="species" reg="eburneus">eburneus</tp:taxon-name-part></tp:taxon-name></italic> is distinguished by the gregarious habit, the more robust basidiomes and the white pileus (<xref ref-type="bibr" rid="B2">Candusso 1997</xref>, <xref ref-type="bibr" rid="B11">Larsson and Jacobsson 2004</xref>). <italic><tp:taxon-name><tp:taxon-name-part taxon-name-part-type="genus" reg="Hygrophorus">Hygrophorus</tp:taxon-name-part> <tp:taxon-name-part taxon-name-part-type="species" reg="glutiniceps">glutiniceps</tp:taxon-name-part></tp:taxon-name></italic> differs by the subtropical to tropical distribution and smaller basidiospores measuring (5)6–8.5(10) × (3.5)4–6 µm. <italic><tp:taxon-name><tp:taxon-name-part taxon-name-part-type="genus" reg="Hygrophorus">Hygrophorus</tp:taxon-name-part> <tp:taxon-name-part taxon-name-part-type="species" reg="hedrychii">hedrychii</tp:taxon-name-part></tp:taxon-name></italic> is separated by the larger basidiomes (pileus up to 8 cm in diam.) and the reddish-yellow pileus centre (<xref ref-type="bibr" rid="B11">Larsson and Jacobsson 2004</xref>). <italic><tp:taxon-name><tp:taxon-name-part taxon-name-part-type="genus" reg="Hygrophorus">Hygrophorus</tp:taxon-name-part> <tp:taxon-name-part taxon-name-part-type="species" reg="scabrellus">scabrellus</tp:taxon-name-part></tp:taxon-name></italic> is distinguished by the off-white with dark green pileus, the off-white to beige lamellae and the much smaller basidiospores measuring 6.5 × 3.84 µm (<xref ref-type="bibr" rid="B19">Naseer et al. 2019</xref>).</p></tp:treatment-sec><ref-list><ref id="B11"><mixed-citation xmlns:xlink="http://www.w3.org/1999/xlink" xlink:type="simple"><person-group><name name-style="western"><surname>Larsson</surname><given-names>E</given-names></name><name name-style="western"><surname>Jacobsson</surname><given-names>S</given-names></name></person-group> (<year>2004</year>) <article-title>Controversy over <italic><tp:taxon-name><tp:taxon-name-part taxon-name-part-type="genus">Hygrophorus</tp:taxon-name-part> <tp:taxon-name-part taxon-name-part-type="species">cossus</tp:taxon-name-part></tp:taxon-name></italic> settled using ITS sequence data from 200 year-old type material.</article-title><source>Mycological Research</source><volume>108</volume>: <fpage>781</fpage>–<lpage>786</lpage>. <ext-link xlink:type="simple" ext-link-type="doi" xlink:href="10.1017/S0953756204000310">https://doi.org/10.1017/S0953756204000310</ext-link></mixed-citation></ref><ref id="B2"><mixed-citation xmlns:xlink="http://www.w3.org/1999/xlink" xlink:type="simple"><person-group><name name-style="western"><surname>Candusso</surname><given-names>M</given-names></name></person-group> (<year>1997</year>) <italic><tp:taxon-name><tp:taxon-name-part taxon-name-part-type="genus">Hygrophorus</tp:taxon-name-part></tp:taxon-name></italic> s.l., <tp:taxon-name><tp:taxon-name-part taxon-name-part-type="kingdom">Fungi</tp:taxon-name-part></tp:taxon-name> Europaei 6. Alassio, 1–748.</mixed-citation></ref><ref id="B19"><mixed-citation xmlns:xlink="http://www.w3.org/1999/xlink" xlink:type="simple"><person-group><name name-style="western"><surname>Naseer</surname><given-names>A</given-names></name><name name-style="western"><surname>Khalid</surname><given-names>AN</given-names></name><name name-style="western"><surname>Healy</surname><given-names>R</given-names></name><name name-style="western"><surname>Smith</surname><given-names>ME</given-names></name></person-group> (<year>2019</year>) <article-title>Two new species of <italic><tp:taxon-name><tp:taxon-name-part taxon-name-part-type="genus">Hygrophorus</tp:taxon-name-part></tp:taxon-name></italic> from temperate Himalayan Oak forests of Pakistan.</article-title><source>MycoKeys</source><volume>56</volume>: <fpage>33</fpage>–<lpage>47</lpage>. <ext-link xlink:type="simple" ext-link-type="doi" xlink:href="10.3897/mycokeys.56.30280">https://doi.org/10.3897/mycokeys.56.30280</ext-link></mixed-citation></ref></ref-list></tp:taxon-treatment>
