# Supplementary material for: Hygrophorus subsection Hygrophorus (Hygrophoraceae, Agaricales) in China
Source: MycoKeys. 2020 Jun 26;68:49–73. doi: 10.3897/mycokeys.68.53264 (PMC7334244; doi:10.3897/mycokeys.68.53264)
Supplement: XML Treatment for Hygrophorus glutiniceps [file mycokeys.68.53264-treatment3.xml]

<!DOCTYPE tp:taxon-treatment
  PUBLIC "-//TaxonX//DTD Taxonomic Treatment Publishing DTD v0 20100105//EN" "tax-treatment-NSO.dtd">
<tp:taxon-treatment xmlns:tp="http://www.plazi.org/taxpub"><tp:treatment-meta><kwd-group><label>Taxon classification</label><kwd><named-content xmlns:xlink="http://www.w3.org/1999/xlink" content-type="kingdom">Fungi</named-content></kwd><kwd><named-content xmlns:xlink="http://www.w3.org/1999/xlink" content-type="order">Agaricales</named-content></kwd><kwd><named-content xmlns:xlink="http://www.w3.org/1999/xlink" content-type="family">Hygrophoraceae</named-content></kwd></kwd-group><mixed-citation publication-type="journal"><person-group><name><surname>Wang</surname><given-names>Chao-Qun</given-names></name><name><surname>Li</surname><given-names>Tai-Hui</given-names></name><name><surname>Zhang</surname><given-names>Ming</given-names></name><name><surname>He</surname><given-names>Xiao-Lan</given-names></name><name><surname>Qin</surname><given-names>Wei-Qiang</given-names></name><name><surname>Liu</surname><given-names>Tie-Zhi</given-names></name><name><surname>Zeng</surname><given-names>Nian-Kai</given-names></name><name><surname>Wang</surname><given-names>Xiang-Hua</given-names></name><name><surname>Liu</surname><given-names>Jian-Wei</given-names></name><name><surname>Wei</surname><given-names>Tie-Zheng</given-names></name><name><surname>Xu</surname><given-names>Jiang</given-names></name><name><surname>Li</surname><given-names>Yue-Qiu</given-names></name><name><surname>Shen</surname><given-names>Ya-Heng</given-names></name></person-group><article-title><italic><tp:taxon-name><tp:taxon-name-part taxon-name-part-type="genus" reg="Hygrophorus">Hygrophorus</tp:taxon-name-part></tp:taxon-name></italic> subsection <italic><tp:taxon-name><tp:taxon-name-part taxon-name-part-type="genus" reg="Hygrophorus"/><tp:taxon-name-part taxon-name-part-type="subsection" reg="Hygrophorus">Hygrophorus</tp:taxon-name-part></tp:taxon-name></italic> (<tp:taxon-name><tp:taxon-name-part taxon-name-part-type="family">Hygrophoraceae</tp:taxon-name-part></tp:taxon-name>, <tp:taxon-name><tp:taxon-name-part taxon-name-part-type="order">Agaricales</tp:taxon-name-part></tp:taxon-name>) in China</article-title><source>MycoKeys</source><day>26</day><month>6</month><year>2020</year><volume>68</volume><fpage>49</fpage><lpage>73</lpage><pub-id pub-id-type="doi">10.3897/mycokeys.68.53264</pub-id></mixed-citation></tp:treatment-meta><tp:nomenclature><tp:taxon-name><object-id xmlns:xlink="http://www.w3.org/1999/xlink" content-type="arpha" xlink:type="simple">45DB6EAA-085A-56E2-AAFC-AFBFA2A15E8B</object-id>
              <tp:taxon-name-part taxon-name-part-type="genus" reg="Hygrophorus">Hygrophorus</tp:taxon-name-part>
              <tp:taxon-name-part taxon-name-part-type="species" reg="glutiniceps">glutiniceps</tp:taxon-name-part>

            </tp:taxon-name><tp:taxon-authority>C.Q. Wang &amp; T.H. Li</tp:taxon-authority><tp:taxon-status xmlns:xlink="http://www.w3.org/1999/xlink" xlink:type="simple">sp. nov.</tp:taxon-status><xref ref-type="fig" rid="F5">Figures 5</xref><xref ref-type="fig" rid="F6">, 6</xref></tp:nomenclature><tp:treatment-sec sec-type="Typification" id="SECID0E2BBG"><title>Typification.</title><p>China, Guangdong Province, Guangzhou City, Tianluhu Forest Park, on the ground of a forest dominated by <italic><tp:taxon-name><tp:taxon-name-part taxon-name-part-type="genus" reg="Castanopsis">Castanopsis</tp:taxon-name-part> <tp:taxon-name-part taxon-name-part-type="species" reg="fissa">fissa</tp:taxon-name-part></tp:taxon-name></italic>, elev. ca. 250 m, <named-content xmlns:xlink="http://www.w3.org/1999/xlink" content-type="dwc:verbatimCoordinates" xlink:type="simple"><named-content content-type="geo-json" specific-use="{&#34;type&#34;:&#34;Point&#34;,&#34;coordinates&#34;:[113.431389,23.227500]}" id="NCID0EPCBG" xlink:type="simple">23°13'39"N, 113°25'53"E</named-content></named-content>, 6 September 2012, M. Zhang (GDGM42188, Holotype!), <abbrev xmlns:xlink="http://www.w3.org/1999/xlink" xlink:title="internal transcribed spacer" id="ABBRID0EUCBG" xlink:type="simple">ITS</abbrev><ext-link xmlns:xlink="http://www.w3.org/1999/xlink" ext-link-type="gen" xlink:href="MN378313" xlink:type="simple">MN378313</ext-link>.</p></tp:treatment-sec><tp:treatment-sec sec-type="etymology" id="SECID0EYCBG"><title>Etymology.</title><p>“<italic>glutini</italic>-”: glutinous, “-<italic>ceps</italic>”: pileus. The species epithet “<italic><tp:taxon-name><tp:taxon-name-part taxon-name-part-type="genus" reg="Hygrophorus"/><tp:taxon-name-part taxon-name-part-type="species" reg="glutiniceps">glutiniceps</tp:taxon-name-part></tp:taxon-name></italic>” (Lat.) refers to the glutinous surface of pileus.</p></tp:treatment-sec><tp:treatment-sec sec-type="diagnosis" id="SECID0EMDBG"><title>Diagnosis.</title><p><italic><tp:taxon-name><tp:taxon-name-part taxon-name-part-type="genus" reg="Hygrophorus">Hygrophorus</tp:taxon-name-part> <tp:taxon-name-part taxon-name-part-type="species" reg="glutiniceps">glutiniceps</tp:taxon-name-part></tp:taxon-name></italic> differs from <italic><tp:taxon-name><tp:taxon-name-part taxon-name-part-type="genus" reg="Hygrophorus">H.</tp:taxon-name-part> <tp:taxon-name-part taxon-name-part-type="species" reg="discoxanthus">discoxanthus</tp:taxon-name-part></tp:taxon-name></italic> by the subtropical to tropical distribution, the darker lamellae and the thinner stipe (3–6 mm broad).</p><fig id="F5" position="float" orientation="portrait"><object-id xmlns:xlink="http://www.w3.org/1999/xlink" content-type="doi" xlink:type="simple">10.3897/mycokeys.68.53264.figure5</object-id><object-id xmlns:xlink="http://www.w3.org/1999/xlink" content-type="arpha" xlink:type="simple">F257CDD1-A780-52C6-AEB9-DBC67C40D140</object-id><label>Figure 5.</label><caption><p>Basidiomata of <italic><tp:taxon-name><tp:taxon-name-part taxon-name-part-type="genus" reg="Hygrophorus">Hygrophorus</tp:taxon-name-part> <tp:taxon-name-part taxon-name-part-type="species" reg="glutiniceps">glutiniceps</tp:taxon-name-part></tp:taxon-name></italic>. <bold>a, b</bold> GDGM42140 <bold>c</bold> GDGM42154 <bold>d</bold> GDGM42188 (Holotype) <bold>e</bold> GDGM42217 <bold>f</bold> GDGM45220. Scale bars: 2 cm.</p></caption><graphic xmlns:xlink="http://www.w3.org/1999/xlink" xlink:href="mycokeys-68-049-g005.jpg" position="float" orientation="portrait" xlink:type="simple" id="oo_425722.jpg"><uri content-type="original_file" xlink:type="simple">https://binary.pensoft.net/fig/425722</uri></graphic></fig></tp:treatment-sec><tp:treatment-sec sec-type="description" id="SECID0EKFBG"><title>Description.</title><p><italic>Pileus</italic> 8–40 mm broad, hemispherical to convex, often with an inconspicuous umbo and a usually involute margin when young, broad-convex to depressed with a slightly incurved to rarely uplifting margin when mature, covered with a layer of gelatine-like or transparent gluey materials when wet, white with cream or light yellow to orange tint (4A2–4) at disc, becoming light to yellowish-brown (5E8) with age (especially at margin and in wounded area), usually brownish-orange (5C5) to brown (6E8) when exsiccated. <italic>Lamellae</italic> broadly adnate or with decurrent tooth when young, short to moderately decurrent when mature, white when young, then changing to ochraceous or even brown (6E8), waxy when wet, with 25–30 complete lamellae reaching to stipe and 1–3 lamellulae between two entire lamellae. <italic>Stipe</italic> 25–60 × 3–6 mm, equal but often thinner at the base, cylindrical but usually curved, white, occasionally with yellowish tint (2A2), covered with transparent glutinous materials when wet. <italic>Context</italic> thin, white when young, changing to brown when old.</p><p><italic>Basidiospores</italic> (5)6–8.5(10) × (3.5)4–5.5(6) µm [mean length = 7.1 µm, mean width = 4.7 µm], Q = (1.2)1.3–1.77(2), Q<sub>m</sub> = 1.52, ellipsoid to oblong, smooth, hyaline. <italic>Basidia</italic> 35–47 × 5–8.5 µm, Q values usually more than 5, clavate, thin-walled, 4-spored, with sterigmata up to 7.5 µm long, hyaline. <italic>Pileipellis</italic> an ixotrichoderm, composed of septate hyphae, usually covered with a gelatinous layer; hyphae thin-walled, 3–5 μm wide, with yellowish gluten in <abbrev xmlns:xlink="http://www.w3.org/1999/xlink" xlink:title="potassium hydroxide" id="ABBRID0ECGBG" xlink:type="simple">KOH</abbrev>. <italic>Stipitipellis</italic> an ixotrichoderm, hyphae 3–5 μm wide, similar to those of pileipellis. <italic>Hymenophoral trama</italic> divergent, composed of septate, thin-walled and cylindrical hyaline in 4–17 μm diam. <italic>Clamp connections</italic> present.</p></tp:treatment-sec><tp:treatment-sec sec-type="distribution" id="SECID0EMGBG"><title>Habit, habitat and distribution.</title><p>Gregarious to scattered, on the ground of subtropical broad-leaf forest dominated by <italic><tp:taxon-name><tp:taxon-name-part taxon-name-part-type="genus" reg="Castanopsis">Castanopsis</tp:taxon-name-part></tp:taxon-name></italic>, currently only known from subtropical to tropical areas of China.</p></tp:treatment-sec><tp:treatment-sec sec-type="material" id="SECID0EZGBG"><title>Additional specimens examined.</title><p>China, Guangdong Province, Guangzhou City, Tianluhu Forest Park, 6 September 2012, M. Zhang (GDGM42217); ibidem, 6 September 2012, J. Xu (GDGM42140). Hainan Province, Changjiang County, 3 July 2013, M. Zhang (GDGM45220); Baisha County, Yinggeling National Nature Reserve, elev. ca. 600 m, 1 August 2015, N.K. Zeng 2452 (FHMU1578); Ledong County, Yinggeling National Nature Reserve, elev. ca. 650 m, 4 June 2017, N.K. Zeng 3052 (FHMU2013).</p></tp:treatment-sec><tp:treatment-sec sec-type="remarks" id="SECID0E5GBG"><title>Remarks.</title><p><italic><tp:taxon-name><tp:taxon-name-part taxon-name-part-type="genus" reg="Hygrophorus">Hygrophorus</tp:taxon-name-part> <tp:taxon-name-part taxon-name-part-type="species" reg="glutiniceps">glutiniceps</tp:taxon-name-part></tp:taxon-name></italic> is macro-morphologically characterised by its subtropical-tropical distribution, white and sticky pileus and stipe, darkening lamellae when mature or wounded. The size of basidiospores [(5)6–8.5(10) × (3.5)4–5.5(6) µm] and basidia [35–47 × 5–8.5 µm] can be used to confirm the recognition. The association with <italic><tp:taxon-name><tp:taxon-name-part taxon-name-part-type="genus" reg="Castanopsis">Castanopsis</tp:taxon-name-part> <tp:taxon-name-part taxon-name-part-type="species" reg="fissa">fissa</tp:taxon-name-part></tp:taxon-name></italic> is also helpful for its identification.</p><p><italic><tp:taxon-name><tp:taxon-name-part taxon-name-part-type="genus" reg="Hygrophorus">Hygrophorus</tp:taxon-name-part> <tp:taxon-name-part taxon-name-part-type="species" reg="glutiniceps">glutiniceps</tp:taxon-name-part></tp:taxon-name></italic> can be morphologically distinguished from closely-related species by the following differences. <italic><tp:taxon-name><tp:taxon-name-part taxon-name-part-type="genus" reg="Hygrophorus">Hygrophorus</tp:taxon-name-part> <tp:taxon-name-part taxon-name-part-type="species" reg="cossus">cossus</tp:taxon-name-part></tp:taxon-name></italic> looks different from <italic><tp:taxon-name><tp:taxon-name-part taxon-name-part-type="genus" reg="Hygrophorus">H.</tp:taxon-name-part> <tp:taxon-name-part taxon-name-part-type="species" reg="glutiniceps">glutiniceps</tp:taxon-name-part></tp:taxon-name></italic> in the different ectomycorrhizal connection (with <italic><tp:taxon-name><tp:taxon-name-part taxon-name-part-type="genus" reg="Quercus">Quercus</tp:taxon-name-part></tp:taxon-name></italic>), the temperate distribution, the longer basidiospores [(7–9.5 μm long in <xref ref-type="bibr" rid="B2">Candusso (1997)</xref>, 7–9 μm long in <xref ref-type="bibr" rid="B11">Larsson and Jacobsson (2004)</xref>] and the higher ratio of length to width [Qm = 1.7–1.75 in <xref ref-type="bibr" rid="B2">Candusso (1997)</xref>]. <italic><tp:taxon-name><tp:taxon-name-part taxon-name-part-type="genus" reg="Hygrophorus">Hygrophorus</tp:taxon-name-part> <tp:taxon-name-part taxon-name-part-type="species" reg="eburneus">eburneus</tp:taxon-name-part></tp:taxon-name></italic> differs in the different host-connection (with <italic><tp:taxon-name><tp:taxon-name-part taxon-name-part-type="genus" reg="Fagus">Fagus</tp:taxon-name-part></tp:taxon-name></italic>), thicker stipe (7–10 mm in width) and larger basidiospores (8–10 × 4.5–5.5 μm) with larger Qm (1.78–1.82); <italic><tp:taxon-name><tp:taxon-name-part taxon-name-part-type="genus" reg="Hygrophorus">H.</tp:taxon-name-part> <tp:taxon-name-part taxon-name-part-type="species" reg="discoxanthus">discoxanthus</tp:taxon-name-part></tp:taxon-name></italic> differs in the different host-connection (with <italic><tp:taxon-name><tp:taxon-name-part taxon-name-part-type="genus" reg="Fagus">Fagus</tp:taxon-name-part></tp:taxon-name></italic>), the more rusty brown tint on pileus and lamellae and the thicker stipe (5–12 mm in width); <italic><tp:taxon-name><tp:taxon-name-part taxon-name-part-type="genus" reg="Hygrophorus">H.</tp:taxon-name-part> <tp:taxon-name-part taxon-name-part-type="species" reg="hedrychii">hedrychii</tp:taxon-name-part></tp:taxon-name></italic> differs in the different host-connection (with <italic><tp:taxon-name><tp:taxon-name-part taxon-name-part-type="genus" reg="Betula">Betula</tp:taxon-name-part></tp:taxon-name></italic>) and larger pileus (30–60 mm broad); <italic><tp:taxon-name><tp:taxon-name-part taxon-name-part-type="genus" reg="Hygrophorus">H.</tp:taxon-name-part> <tp:taxon-name-part taxon-name-part-type="species" reg="laurae">laurae</tp:taxon-name-part></tp:taxon-name></italic> Morgan has a much larger basidioma (with pileus 20–40 mm broad) and a wash of red or brown on the disc; and <tp:taxon-name><tp:taxon-name-part taxon-name-part-type="genus" reg="Hygrophorus">H.</tp:taxon-name-part> <tp:taxon-name-part taxon-name-part-type="species" reg="laurae">laurae</tp:taxon-name-part> <tp:taxon-name-part taxon-name-part-type="infraspecific-rank">var.</tp:taxon-name-part> <tp:taxon-name-part taxon-name-part-type="variety" reg="decipiens">decipiens</tp:taxon-name-part></tp:taxon-name> Peck, described from New York, USA, differs in the absence of the pileus discolouration when dry and the nearly unchangeable lamellae (<xref ref-type="bibr" rid="B18">Morgan 1883</xref>, <xref ref-type="bibr" rid="B21">Peck 1905</xref>, <xref ref-type="bibr" rid="B2">Candusso 1997</xref>, <xref ref-type="bibr" rid="B11">Larsson and Jacobsson 2004</xref>).</p><fig id="F6" position="float" orientation="portrait"><object-id xmlns:xlink="http://www.w3.org/1999/xlink" content-type="doi" xlink:type="simple">10.3897/mycokeys.68.53264.figure6</object-id><object-id xmlns:xlink="http://www.w3.org/1999/xlink" content-type="arpha" xlink:type="simple">278864CA-9698-5EC9-BC3F-8BA873FD8E2F</object-id><label>Figure 6.</label><caption><p>Macro- and microscopic features of <italic><tp:taxon-name><tp:taxon-name-part taxon-name-part-type="genus" reg="Hygrophorus">Hygrophorus</tp:taxon-name-part> <tp:taxon-name-part taxon-name-part-type="species" reg="glutiniceps">glutiniceps</tp:taxon-name-part></tp:taxon-name></italic>. <bold>a</bold> Basidiomata (GDGM42217) <bold>b</bold> Basidiospores (GDGM42188) <bold>c</bold> Basidia (GDGM42188) <bold>d</bold> Terminal cells of pileipellis (GDGM42188).</p></caption><graphic xmlns:xlink="http://www.w3.org/1999/xlink" xlink:href="mycokeys-68-049-g006.jpg" position="float" orientation="portrait" xlink:type="simple" id="oo_425723.jpg"><uri content-type="original_file" xlink:type="simple">https://binary.pensoft.net/fig/425723</uri></graphic></fig></tp:treatment-sec><ref-list><ref id="B2"><mixed-citation xmlns:xlink="http://www.w3.org/1999/xlink" xlink:type="simple"><person-group><name name-style="western"><surname>Candusso</surname><given-names>M</given-names></name></person-group> (<year>1997</year>) <italic><tp:taxon-name><tp:taxon-name-part taxon-name-part-type="genus">Hygrophorus</tp:taxon-name-part></tp:taxon-name></italic> s.l., <tp:taxon-name><tp:taxon-name-part taxon-name-part-type="kingdom">Fungi</tp:taxon-name-part></tp:taxon-name> Europaei 6. Alassio, 1–748.</mixed-citation></ref><ref id="B11"><mixed-citation xmlns:xlink="http://www.w3.org/1999/xlink" xlink:type="simple"><person-group><name name-style="western"><surname>Larsson</surname><given-names>E</given-names></name><name name-style="western"><surname>Jacobsson</surname><given-names>S</given-names></name></person-group> (<year>2004</year>) <article-title>Controversy over <italic><tp:taxon-name><tp:taxon-name-part taxon-name-part-type="genus">Hygrophorus</tp:taxon-name-part> <tp:taxon-name-part taxon-name-part-type="species">cossus</tp:taxon-name-part></tp:taxon-name></italic> settled using ITS sequence data from 200 year-old type material.</article-title><source>Mycological Research</source><volume>108</volume>: <fpage>781</fpage>–<lpage>786</lpage>. <ext-link xlink:type="simple" ext-link-type="doi" xlink:href="10.1017/S0953756204000310">https://doi.org/10.1017/S0953756204000310</ext-link></mixed-citation></ref><ref id="B18"><mixed-citation xmlns:xlink="http://www.w3.org/1999/xlink" xlink:type="simple"><person-group><name name-style="western"><surname>Morgan</surname><given-names>AP</given-names></name></person-group> (<year>1883</year>) <article-title>The mycologic flora of the Miami valley, Ohio.</article-title><source>Journal of the Cincinnati Society of Natural History</source><volume>6</volume>: <fpage>173</fpage>–<lpage>199</lpage>. <ext-link xlink:type="simple" ext-link-type="doi" xlink:href="10.5962/bhl.title.4044">https://doi.org/10.5962/bhl.title.4044</ext-link></mixed-citation></ref><ref id="B21"><mixed-citation xmlns:xlink="http://www.w3.org/1999/xlink" xlink:type="simple"><person-group><name name-style="western"><surname>Peck</surname><given-names>CH</given-names></name></person-group> (<year>1905</year>) <article-title>Report of the state botanist 1904.</article-title><source>Bulletin of the New York State Museum</source><volume>94</volume>: <fpage>5</fpage>–<lpage>58</lpage>.</mixed-citation></ref></ref-list></tp:taxon-treatment>
