# Supplementary material for: Hygrophorus subsection Hygrophorus (Hygrophoraceae, Agaricales) in China
Source: MycoKeys. 2020 Jun 26;68:49–73. doi: 10.3897/mycokeys.68.53264 (PMC7334244; doi:10.3897/mycokeys.68.53264)
Supplement: XML Treatment for Hygrophorus griseodiscus [file mycokeys.68.53264-treatment4.xml]

<!DOCTYPE tp:taxon-treatment
  PUBLIC "-//TaxonX//DTD Taxonomic Treatment Publishing DTD v0 20100105//EN" "tax-treatment-NSO.dtd">
<tp:taxon-treatment xmlns:tp="http://www.plazi.org/taxpub"><tp:treatment-meta><kwd-group><label>Taxon classification</label><kwd><named-content xmlns:xlink="http://www.w3.org/1999/xlink" content-type="kingdom">Fungi</named-content></kwd><kwd><named-content xmlns:xlink="http://www.w3.org/1999/xlink" content-type="order">Agaricales</named-content></kwd><kwd><named-content xmlns:xlink="http://www.w3.org/1999/xlink" content-type="family">Hygrophoraceae</named-content></kwd></kwd-group><mixed-citation publication-type="journal"><person-group><name><surname>Wang</surname><given-names>Chao-Qun</given-names></name><name><surname>Li</surname><given-names>Tai-Hui</given-names></name><name><surname>Zhang</surname><given-names>Ming</given-names></name><name><surname>He</surname><given-names>Xiao-Lan</given-names></name><name><surname>Qin</surname><given-names>Wei-Qiang</given-names></name><name><surname>Liu</surname><given-names>Tie-Zhi</given-names></name><name><surname>Zeng</surname><given-names>Nian-Kai</given-names></name><name><surname>Wang</surname><given-names>Xiang-Hua</given-names></name><name><surname>Liu</surname><given-names>Jian-Wei</given-names></name><name><surname>Wei</surname><given-names>Tie-Zheng</given-names></name><name><surname>Xu</surname><given-names>Jiang</given-names></name><name><surname>Li</surname><given-names>Yue-Qiu</given-names></name><name><surname>Shen</surname><given-names>Ya-Heng</given-names></name></person-group><article-title><italic><tp:taxon-name><tp:taxon-name-part taxon-name-part-type="genus" reg="Hygrophorus">Hygrophorus</tp:taxon-name-part></tp:taxon-name></italic> subsection <italic><tp:taxon-name><tp:taxon-name-part taxon-name-part-type="genus" reg="Hygrophorus"/><tp:taxon-name-part taxon-name-part-type="subsection" reg="Hygrophorus">Hygrophorus</tp:taxon-name-part></tp:taxon-name></italic> (<tp:taxon-name><tp:taxon-name-part taxon-name-part-type="family">Hygrophoraceae</tp:taxon-name-part></tp:taxon-name>, <tp:taxon-name><tp:taxon-name-part taxon-name-part-type="order">Agaricales</tp:taxon-name-part></tp:taxon-name>) in China</article-title><source>MycoKeys</source><day>26</day><month>6</month><year>2020</year><volume>68</volume><fpage>49</fpage><lpage>73</lpage><pub-id pub-id-type="doi">10.3897/mycokeys.68.53264</pub-id></mixed-citation></tp:treatment-meta><tp:nomenclature><tp:taxon-name><object-id xmlns:xlink="http://www.w3.org/1999/xlink" content-type="arpha" xlink:type="simple">CAC56DA1-0811-5D11-B489-48009F008348</object-id>
              <tp:taxon-name-part taxon-name-part-type="genus" reg="Hygrophorus">Hygrophorus</tp:taxon-name-part>
              <tp:taxon-name-part taxon-name-part-type="species" reg="griseodiscus">griseodiscus</tp:taxon-name-part>

            </tp:taxon-name><tp:taxon-authority>C.Q. Wang &amp; T.H. Li</tp:taxon-authority><tp:taxon-status xmlns:xlink="http://www.w3.org/1999/xlink" xlink:type="simple">sp. nov.</tp:taxon-status><xref ref-type="fig" rid="F7">Figure 7</xref></tp:nomenclature><tp:treatment-sec sec-type="Typification" id="SECID0E5OBG"><title>Typification.</title><p>China, Sichuan Province, Jiuzhaigou, elev. ca. 3100 m, 11 September 2012, X.L. He (SAAS462, Holotype!), <abbrev xmlns:xlink="http://www.w3.org/1999/xlink" xlink:title="internal transcribed spacer" id="ABBRID0EEPBG" xlink:type="simple">ITS</abbrev><ext-link xmlns:xlink="http://www.w3.org/1999/xlink" ext-link-type="gen" xlink:href="MN378338" xlink:type="simple">MN378338</ext-link>.</p></tp:treatment-sec><tp:treatment-sec sec-type="etymology" id="SECID0EIPBG"><title>Etymology.</title><p>“<italic>griseo</italic>-”: grey, “-<italic>discus</italic>”: pileus. The species epithet “<italic><tp:taxon-name><tp:taxon-name-part taxon-name-part-type="genus" reg="Hygrophorus"/><tp:taxon-name-part taxon-name-part-type="species" reg="griseodiscus">griseodiscus</tp:taxon-name-part></tp:taxon-name></italic>” (Lat.) refers to the grey disc of the pileus.</p></tp:treatment-sec><tp:treatment-sec sec-type="diagnosis" id="SECID0E3PBG"><title>Diagnosis.</title><p><italic><tp:taxon-name><tp:taxon-name-part taxon-name-part-type="genus" reg="Hygrophorus">Hygrophorus</tp:taxon-name-part> <tp:taxon-name-part taxon-name-part-type="species" reg="griseodiscus">griseodiscus</tp:taxon-name-part></tp:taxon-name></italic> is distinguished from <italic><tp:taxon-name><tp:taxon-name-part taxon-name-part-type="genus" reg="Hygrophorus">H.</tp:taxon-name-part> <tp:taxon-name-part taxon-name-part-type="species" reg="brunneodiscus">brunneodiscus</tp:taxon-name-part></tp:taxon-name></italic> by the greyish pileus with a darker grey pileus disc and larger basidiospores measuring (7)8–10(10.5) × (4)4.5–6(6.5) µm.</p><fig id="F7" position="float" orientation="portrait"><object-id xmlns:xlink="http://www.w3.org/1999/xlink" content-type="doi" xlink:type="simple">10.3897/mycokeys.68.53264.figure7</object-id><object-id xmlns:xlink="http://www.w3.org/1999/xlink" content-type="arpha" xlink:type="simple">366E1B2A-C0BA-5A16-94DD-F46C8E1707B9</object-id><label>Figure 7.</label><caption><p><italic><tp:taxon-name><tp:taxon-name-part taxon-name-part-type="genus" reg="Hygrophorus">Hygrophorus</tp:taxon-name-part> <tp:taxon-name-part taxon-name-part-type="species" reg="griseodiscus">griseodiscus</tp:taxon-name-part></tp:taxon-name></italic> (SAAS462, Holotype). <bold>a, b</bold> Basidiomata <bold>c</bold> Basidiospores <bold>d</bold> Basidia <bold>e</bold> Elements of pileipellis.</p></caption><graphic xmlns:xlink="http://www.w3.org/1999/xlink" xlink:href="mycokeys-68-049-g007.jpg" position="float" orientation="portrait" xlink:type="simple" id="oo_425724.jpg"><uri content-type="original_file" xlink:type="simple">https://binary.pensoft.net/fig/425724</uri></graphic></fig></tp:treatment-sec><tp:treatment-sec sec-type="description" id="SECID0EYRBG"><title>Description.</title><p><italic>Pileus</italic> 20–45 mm broad, convex, obtusely umbonate at disc, grey to light grey (1C1, 1D1), medium to dark grey or olive grey (1E1, 1F1–4) at disc, white to pale grey (1B1) at margin, glutinous when wet; margin even, slightly involuted to extended. <italic>Lamellae</italic> emarginate with decurrent tooth or subdecurrent, white, thick, subcrowded, unequal, with 1–3 lamellulae between two entire lamellae. <italic>Stipe</italic> 40–70 × 4–6 mm, cylindrical, white to pale grey (1B1), covered with transparent glutinous materials when wet. <italic>Context</italic> slightly thick, white.</p><p><italic>Basidiospores</italic> (7)8–10(10.5) × (4)4.5–6(6.5) µm [mean length = 9 µm, mean width = 5.2 µm], Q = 1.4–2.1, Qm = 1.74, ellipsoid, oblong to subcylindrical, smooth, hyaline. <italic>Basidia</italic> 29–56.5 × 7–11 µm, Q = 3.05–6(6.9), Qm = 4.39, clavate to cylindrical, thin-walled, 4-spored, with sterigmata up to 6 µm long. <italic>Pileipellis</italic> an ixotrichoderm, covered with a gelatinous layer; hyphae thin-walled, 2.5–6 μm wide. <italic>Hymenophoral trama</italic> divergent, composed of septate, thin-walled and cylindrical hyphae; hyphal cells 5.5–20 μm in width, hyaline. <italic>Clamp connections</italic> present.</p></tp:treatment-sec><tp:treatment-sec sec-type="distribution" id="SECID0ESSBG"><title>Habit, habitat and distribution.</title><p>Scattered, on the ground of subalpine coniferous forest dominated by <italic><tp:taxon-name><tp:taxon-name-part taxon-name-part-type="genus" reg="Abies">Abies</tp:taxon-name-part></tp:taxon-name></italic> and <italic><tp:taxon-name><tp:taxon-name-part taxon-name-part-type="genus" reg="Picea">Picea</tp:taxon-name-part></tp:taxon-name></italic>, often surrounded by mosses, so far only known from Sichuan Province in Southwest China.</p></tp:treatment-sec><tp:treatment-sec sec-type="remarks" id="SECID0EGTBG"><title>Remarks.</title><p><italic><tp:taxon-name><tp:taxon-name-part taxon-name-part-type="genus" reg="Hygrophorus">Hygrophorus</tp:taxon-name-part> <tp:taxon-name-part taxon-name-part-type="species" reg="griseodiscus">griseodiscus</tp:taxon-name-part></tp:taxon-name></italic> is characterised by its convex and grey pileus with a dark grey to olive grey disc, emarginate to subdecurrent lamellae. The Asian subalpine coniferous habitat may be a helpful character for its identification.</p><p>Morphologically, <italic><tp:taxon-name><tp:taxon-name-part taxon-name-part-type="genus" reg="Hygrophorus">H.</tp:taxon-name-part> <tp:taxon-name-part taxon-name-part-type="species" reg="brunneodiscus">brunneodiscus</tp:taxon-name-part></tp:taxon-name></italic> is distinguished from <italic><tp:taxon-name><tp:taxon-name-part taxon-name-part-type="genus" reg="Hygrophorus">H.</tp:taxon-name-part> <tp:taxon-name-part taxon-name-part-type="species" reg="griseodiscus">griseodiscus</tp:taxon-name-part></tp:taxon-name></italic> by the brownish pileus disc and smaller basidiospores (6.5–9.5 × 4–5 µm). <italic><tp:taxon-name><tp:taxon-name-part taxon-name-part-type="genus" reg="Hygrophorus">Hygrophorus</tp:taxon-name-part> <tp:taxon-name-part taxon-name-part-type="species" reg="cossus">cossus</tp:taxon-name-part></tp:taxon-name></italic> differs in the greyish-white lamellae with a cream yellow tint and a thicker stipe (6–20 mm wide) (<xref ref-type="bibr" rid="B2">Candusso 1997</xref>, <xref ref-type="bibr" rid="B3">Campo 2015</xref>). <italic><tp:taxon-name><tp:taxon-name-part taxon-name-part-type="genus" reg="Hygrophorus">Hygrophorus</tp:taxon-name-part> <tp:taxon-name-part taxon-name-part-type="species" reg="discoxanthus">discoxanthus</tp:taxon-name-part></tp:taxon-name></italic> can be separated by the pure white pileus when young and rusty brown lamellae when mature (<xref ref-type="bibr" rid="B2">Candusso 1997</xref>, <xref ref-type="bibr" rid="B3">Campo 2015</xref>). <italic><tp:taxon-name><tp:taxon-name-part taxon-name-part-type="genus" reg="Hygrophorus">Hygrophorus</tp:taxon-name-part> <tp:taxon-name-part taxon-name-part-type="species" reg="eburneus">eburneus</tp:taxon-name-part></tp:taxon-name></italic> is different by the white pileus and the wider basidiospores (8–10 × 4.5–5.5, Qm = 1.78–1.82) (<xref ref-type="bibr" rid="B2">Candusso 1997</xref>). <italic><tp:taxon-name><tp:taxon-name-part taxon-name-part-type="genus" reg="Hygrophorus">Hygrophorus</tp:taxon-name-part> <tp:taxon-name-part taxon-name-part-type="species" reg="glutiniceps">glutiniceps</tp:taxon-name-part></tp:taxon-name></italic> is separated by the white pileus with cream or light yellow to orange tint at the disc, shorter basidiospores [(5)6–8.5(10) × (3.5)4–6 µm] and subtropical to tropical distribution. <italic><tp:taxon-name><tp:taxon-name-part taxon-name-part-type="genus" reg="Hygrophorus">Hygrophorus</tp:taxon-name-part> <tp:taxon-name-part taxon-name-part-type="species" reg="hedrychii">hedrychii</tp:taxon-name-part></tp:taxon-name></italic> is distinguished by the presence of a pale orange tint on the pileus disc and an orange-pink tint on the lamellae (<xref ref-type="bibr" rid="B11">Larsson and Jacobsson 2004</xref>). <italic><tp:taxon-name><tp:taxon-name-part taxon-name-part-type="genus" reg="Hygrophorus">Hygrophorus</tp:taxon-name-part> <tp:taxon-name-part taxon-name-part-type="species" reg="scabrellus">scabrellus</tp:taxon-name-part></tp:taxon-name></italic> is readily distinguished from <italic><tp:taxon-name><tp:taxon-name-part taxon-name-part-type="genus" reg="Hygrophorus">H.</tp:taxon-name-part> <tp:taxon-name-part taxon-name-part-type="species" reg="brunneodiscus">brunneodiscus</tp:taxon-name-part></tp:taxon-name></italic> by its smaller basidiomata (pileus 2.4–2.8 cm broad), dark green tint on pileus and much smaller basidiospores (6.5 × 3.84 µm) (<xref ref-type="bibr" rid="B19">Naseer et al. 2019</xref>).</p></tp:treatment-sec><ref-list><ref id="B2"><mixed-citation xmlns:xlink="http://www.w3.org/1999/xlink" xlink:type="simple"><person-group><name name-style="western"><surname>Candusso</surname><given-names>M</given-names></name></person-group> (<year>1997</year>) <italic><tp:taxon-name><tp:taxon-name-part taxon-name-part-type="genus">Hygrophorus</tp:taxon-name-part></tp:taxon-name></italic> s.l., <tp:taxon-name><tp:taxon-name-part taxon-name-part-type="kingdom">Fungi</tp:taxon-name-part></tp:taxon-name> Europaei 6. Alassio, 1–748.</mixed-citation></ref><ref id="B3"><mixed-citation xmlns:xlink="http://www.w3.org/1999/xlink" xlink:type="simple"><person-group><name name-style="western"><surname>Campo</surname><given-names>E</given-names></name></person-group> (<year>2015</year>) <italic><tp:taxon-name><tp:taxon-name-part taxon-name-part-type="genus">Hygrophorus</tp:taxon-name-part></tp:taxon-name></italic>, <italic><tp:taxon-name><tp:taxon-name-part taxon-name-part-type="genus">Hygrocybe</tp:taxon-name-part></tp:taxon-name></italic> e <italic><tp:taxon-name><tp:taxon-name-part taxon-name-part-type="genus">Cuphophyllus</tp:taxon-name-part></tp:taxon-name></italic> del Friuli Venezia Giulia. Gruppo Mycologico Sacilese, 1–181.</mixed-citation></ref><ref id="B11"><mixed-citation xmlns:xlink="http://www.w3.org/1999/xlink" xlink:type="simple"><person-group><name name-style="western"><surname>Larsson</surname><given-names>E</given-names></name><name name-style="western"><surname>Jacobsson</surname><given-names>S</given-names></name></person-group> (<year>2004</year>) <article-title>Controversy over <italic><tp:taxon-name><tp:taxon-name-part taxon-name-part-type="genus">Hygrophorus</tp:taxon-name-part> <tp:taxon-name-part taxon-name-part-type="species">cossus</tp:taxon-name-part></tp:taxon-name></italic> settled using ITS sequence data from 200 year-old type material.</article-title><source>Mycological Research</source><volume>108</volume>: <fpage>781</fpage>–<lpage>786</lpage>. <ext-link xlink:type="simple" ext-link-type="doi" xlink:href="10.1017/S0953756204000310">https://doi.org/10.1017/S0953756204000310</ext-link></mixed-citation></ref><ref id="B19"><mixed-citation xmlns:xlink="http://www.w3.org/1999/xlink" xlink:type="simple"><person-group><name name-style="western"><surname>Naseer</surname><given-names>A</given-names></name><name name-style="western"><surname>Khalid</surname><given-names>AN</given-names></name><name name-style="western"><surname>Healy</surname><given-names>R</given-names></name><name name-style="western"><surname>Smith</surname><given-names>ME</given-names></name></person-group> (<year>2019</year>) <article-title>Two new species of <italic><tp:taxon-name><tp:taxon-name-part taxon-name-part-type="genus">Hygrophorus</tp:taxon-name-part></tp:taxon-name></italic> from temperate Himalayan Oak forests of Pakistan.</article-title><source>MycoKeys</source><volume>56</volume>: <fpage>33</fpage>–<lpage>47</lpage>. <ext-link xlink:type="simple" ext-link-type="doi" xlink:href="10.3897/mycokeys.56.30280">https://doi.org/10.3897/mycokeys.56.30280</ext-link></mixed-citation></ref></ref-list></tp:taxon-treatment>
