# Supplementary material for: Hygrophorus subsection Hygrophorus (Hygrophoraceae, Agaricales) in China
Source: MycoKeys. 2020 Jun 26;68:49–73. doi: 10.3897/mycokeys.68.53264 (PMC7334244; doi:10.3897/mycokeys.68.53264)
Supplement: XML Treatment for Hygrophorus hedrychii [file mycokeys.68.53264-treatment5.xml]

<!DOCTYPE tp:taxon-treatment
  PUBLIC "-//TaxonX//DTD Taxonomic Treatment Publishing DTD v0 20100105//EN" "tax-treatment-NSO.dtd">
<tp:taxon-treatment xmlns:tp="http://www.plazi.org/taxpub"><tp:treatment-meta><kwd-group><label>Taxon classification</label><kwd><named-content xmlns:xlink="http://www.w3.org/1999/xlink" content-type="kingdom">Fungi</named-content></kwd><kwd><named-content xmlns:xlink="http://www.w3.org/1999/xlink" content-type="order">Agaricales</named-content></kwd><kwd><named-content xmlns:xlink="http://www.w3.org/1999/xlink" content-type="family">Hygrophoraceae</named-content></kwd></kwd-group><mixed-citation publication-type="journal"><person-group><name><surname>Wang</surname><given-names>Chao-Qun</given-names></name><name><surname>Li</surname><given-names>Tai-Hui</given-names></name><name><surname>Zhang</surname><given-names>Ming</given-names></name><name><surname>He</surname><given-names>Xiao-Lan</given-names></name><name><surname>Qin</surname><given-names>Wei-Qiang</given-names></name><name><surname>Liu</surname><given-names>Tie-Zhi</given-names></name><name><surname>Zeng</surname><given-names>Nian-Kai</given-names></name><name><surname>Wang</surname><given-names>Xiang-Hua</given-names></name><name><surname>Liu</surname><given-names>Jian-Wei</given-names></name><name><surname>Wei</surname><given-names>Tie-Zheng</given-names></name><name><surname>Xu</surname><given-names>Jiang</given-names></name><name><surname>Li</surname><given-names>Yue-Qiu</given-names></name><name><surname>Shen</surname><given-names>Ya-Heng</given-names></name></person-group><article-title><italic><tp:taxon-name><tp:taxon-name-part taxon-name-part-type="genus" reg="Hygrophorus">Hygrophorus</tp:taxon-name-part></tp:taxon-name></italic> subsection <italic><tp:taxon-name><tp:taxon-name-part taxon-name-part-type="genus" reg="Hygrophorus"/><tp:taxon-name-part taxon-name-part-type="subsection" reg="Hygrophorus">Hygrophorus</tp:taxon-name-part></tp:taxon-name></italic> (<tp:taxon-name><tp:taxon-name-part taxon-name-part-type="family">Hygrophoraceae</tp:taxon-name-part></tp:taxon-name>, <tp:taxon-name><tp:taxon-name-part taxon-name-part-type="order">Agaricales</tp:taxon-name-part></tp:taxon-name>) in China</article-title><source>MycoKeys</source><day>26</day><month>6</month><year>2020</year><volume>68</volume><fpage>49</fpage><lpage>73</lpage><pub-id pub-id-type="doi">10.3897/mycokeys.68.53264</pub-id></mixed-citation></tp:treatment-meta><tp:nomenclature><tp:taxon-name><object-id xmlns:xlink="http://www.w3.org/1999/xlink" content-type="arpha" xlink:type="simple">8138DC8F-140A-5B26-820F-544333CBF0CF</object-id>
              <tp:taxon-name-part taxon-name-part-type="genus" reg="Hygrophorus">Hygrophorus</tp:taxon-name-part>
              <tp:taxon-name-part taxon-name-part-type="species" reg="hedrychii">hedrychii</tp:taxon-name-part>
            </tp:taxon-name><tp:taxon-authority>(Helen.) K. Kult, Česká Mykol. 10(4): 232 (1956)</tp:taxon-authority><xref ref-type="fig" rid="F8">Figure 8</xref></tp:nomenclature><tp:treatment-sec sec-type="description" id="SECID0EAZBG"><title>Description.</title><p><italic>Pileus</italic> 10–50 mm broad when dried, subglobose when young, becoming hemispherical, convex to nearly plane when mature; margin incurved when young, even, expanded to sometimes slightly upturned when mature; surface covered with a thick layer of transparent and sticky materials, white, with pinkish (7A2) to yellowish (4A2) tones or cream colour (1A2) on the disc. <italic>Lamellae</italic> adnate to short decurrent, white at first, changing to pinkish-white (7A2) or pale yellow (4A3) or cream colour (1A2), waxy, with 1–3 lamellulae between two entire lamellae. <italic>Stipe</italic> 20–85 × 3–10 mm when dried, cylindrical or nearly so, often thinner at apex, usually slightly enlarged at base, uneven, with white short fibrils at apex, sometimes longitudinally lacerated when mature, covered with a layer of transparent sticky materials, white, changing to orange white (5A2, 6A2) where touched. <italic>Context</italic> thick, white when young, pale to pinkish-yellow when mature, with <italic><tp:taxon-name><tp:taxon-name-part taxon-name-part-type="genus" reg="Cossus">Cossus</tp:taxon-name-part></tp:taxon-name></italic> smell.</p><p><italic>Basidiospores</italic> (6)7–8(9) × (3.5)4–4.5(5) µm, Q = 1.5–2(2.3), Qm = 1.8, ellipsoid to subcylindrical, colourless, thin-walled, smooth. <italic>Basidia</italic> 30–40 × 6–9 µm, Q = 4.1–5.7, clavate, 4-spored; sterigmata 4–5 µm long; basal clamp connections common. <italic>Pileipellis</italic> an ixotrichoderm, composed of septate hyphae, covered with a gelatinous layer; hyphae thin-walled, 4–5 μm wide. <italic>Stipitipellis</italic> a trichoderm; hyphae 7–10 μm wide, light yellowish-brown intracellular pigment presented in a few hyphae when immersed in 5% <abbrev xmlns:xlink="http://www.w3.org/1999/xlink" xlink:title="potassium hydroxide" id="ABBRID0E6ZBG" xlink:type="simple">KOH</abbrev> solution. <italic>Hymenophoral trama</italic> composed of septate, thin-walled and cylindrical hyaline hyphae, size 58–105 × 3–23 μm. <italic>Clamp connections</italic> present.</p><fig id="F8" position="float" orientation="portrait"><object-id xmlns:xlink="http://www.w3.org/1999/xlink" content-type="doi" xlink:type="simple">10.3897/mycokeys.68.53264.figure8</object-id><object-id xmlns:xlink="http://www.w3.org/1999/xlink" content-type="arpha" xlink:type="simple">E6B9EF84-4C17-585B-A650-65524ED48F30</object-id><label>Figure 8.</label><caption><p><italic><tp:taxon-name><tp:taxon-name-part taxon-name-part-type="genus" reg="Hygrophorus">Hygrophorus</tp:taxon-name-part> <tp:taxon-name-part taxon-name-part-type="species" reg="hedrychii">hedrychii</tp:taxon-name-part></tp:taxon-name></italic>. <bold>a</bold> Basidiospores <bold>b</bold> Basidia <bold>c</bold> Basidiomata (CFSZ2851) <bold>d</bold> Basidiomata (CFSZ18159) <bold>e</bold> Basidiomata (CFSZ18269) <bold>f</bold> Sold at a local market, named as “baizhenmo”.</p></caption><graphic xmlns:xlink="http://www.w3.org/1999/xlink" xlink:href="mycokeys-68-049-g008.jpg" position="float" orientation="portrait" xlink:type="simple" id="oo_425725.jpg"><uri content-type="original_file" xlink:type="simple">https://binary.pensoft.net/fig/425725</uri></graphic></fig></tp:treatment-sec><tp:treatment-sec sec-type="distribution" id="SECID0EL2BG"><title>Habit, habitat and distribution.</title><p>Scattered to gregarious in the north temperate forests dominated by <italic><tp:taxon-name><tp:taxon-name-part taxon-name-part-type="genus" reg="Betula">Betula</tp:taxon-name-part></tp:taxon-name></italic>, known from north-eastern China (this study), as well as from Europe where the species was firstly discovered.</p></tp:treatment-sec><tp:treatment-sec sec-type="material" id="SECID0EY2BG"><title>Specimens examined.</title><p>China, Inner Mongolia Autonomous Region, Chifeng City, Harqin Banner, Wangyedian village, 30 August 2007, T.Z. Liu (CFSZ2851); ibidem, 8 August 2017, T.Z. Liu, Y.Q. Guang &amp; N. Liu (CFSZ18159); Hexigten Banner, Jingpeng Town, 15 August 2017, T.Z. Liu &amp; G.L. Yu (CFSZ18269).</p></tp:treatment-sec><tp:treatment-sec sec-type="remarks" id="SECID0E42BG"><title>Remarks.</title><p>Macroscopically, <italic><tp:taxon-name><tp:taxon-name-part taxon-name-part-type="genus" reg="Hygrophorus">Hygrophorus</tp:taxon-name-part> <tp:taxon-name-part taxon-name-part-type="species" reg="hedrychii">hedrychii</tp:taxon-name-part></tp:taxon-name></italic> is a distinctive waxycap, which is relatively easily recognised in the field by its white pileus disc and lamellae changing to pale ochraceous pink when mature and the host association with birch. Microscopically, the Chinese specimens agree with the descriptions by <xref ref-type="bibr" rid="B11">Larsson and Jacobsson (2004)</xref> for the Swedish samples and <xref ref-type="bibr" rid="B3">Campo (2015)</xref> for the French collections. Molecular phylogenetically, they are also identical to the European species. The Chinese samples from Inner Mongolia are traded as edible fungi at some local markets. The European <italic><tp:taxon-name><tp:taxon-name-part taxon-name-part-type="genus" reg="Hygrophorus">H.</tp:taxon-name-part> <tp:taxon-name-part taxon-name-part-type="species" reg="hedrychii">hedrychii</tp:taxon-name-part></tp:taxon-name></italic> was not, however, treated as an edible mushroom (Larsson, personal communication). This difference may indicate different dietary habits in different areas.</p></tp:treatment-sec><ref-list><ref id="B11"><mixed-citation xmlns:xlink="http://www.w3.org/1999/xlink" xlink:type="simple"><person-group><name name-style="western"><surname>Larsson</surname><given-names>E</given-names></name><name name-style="western"><surname>Jacobsson</surname><given-names>S</given-names></name></person-group> (<year>2004</year>) <article-title>Controversy over <italic><tp:taxon-name><tp:taxon-name-part taxon-name-part-type="genus">Hygrophorus</tp:taxon-name-part> <tp:taxon-name-part taxon-name-part-type="species">cossus</tp:taxon-name-part></tp:taxon-name></italic> settled using ITS sequence data from 200 year-old type material.</article-title><source>Mycological Research</source><volume>108</volume>: <fpage>781</fpage>–<lpage>786</lpage>. <ext-link xlink:type="simple" ext-link-type="doi" xlink:href="10.1017/S0953756204000310">https://doi.org/10.1017/S0953756204000310</ext-link></mixed-citation></ref><ref id="B3"><mixed-citation xmlns:xlink="http://www.w3.org/1999/xlink" xlink:type="simple"><person-group><name name-style="western"><surname>Campo</surname><given-names>E</given-names></name></person-group> (<year>2015</year>) <italic><tp:taxon-name><tp:taxon-name-part taxon-name-part-type="genus">Hygrophorus</tp:taxon-name-part></tp:taxon-name></italic>, <italic><tp:taxon-name><tp:taxon-name-part taxon-name-part-type="genus">Hygrocybe</tp:taxon-name-part></tp:taxon-name></italic> e <italic><tp:taxon-name><tp:taxon-name-part taxon-name-part-type="genus">Cuphophyllus</tp:taxon-name-part></tp:taxon-name></italic> del Friuli Venezia Giulia. Gruppo Mycologico Sacilese, 1–181.</mixed-citation></ref></ref-list></tp:taxon-treatment>
